# Supplementary material for: Preliminary Clinical Surgical Experience with Temporary Simultaneous Use of an Endoscope during Exoscopic Neurosurgery: An Observational Study
Source: J Clin Med. 2022 Mar 22;11(7):1753. doi: 10.3390/jcm11071753 (PMC8999258; doi:10.3390/jcm11071753)
Supplement: Supplementary file 1 [file jcm-11-01753-s001.zip]

Archive with 4 entries (3 files):
- jcm-1553010-supplmentry.pdf
- video S1.mp4
- __MACOSX/
- __MACOSX/._video JCM- 1553010 .mp4
